# Supplementary material for: Sitting by the Fire: Dene Perspectives on Indigenous Traditional Ecological Knowledges, Land Stewardship, and Community Wellbeing
Source: Int J Environ Res Public Health. 2026 May 27;23(6):716. doi: 10.3390/ijerph23060716 (PMC13300017; doi:10.3390/ijerph23060716)
Supplement: Supplementary file 1 [file ijerph-23-00716-s001.zip]

Archive with 3 entries (3 files):
- S1 Interview Guide.pdf
- S2 Verbal consent form.pdf
- S3 TEK paper_SRQR_Checklist.pdf
